# Supplementary material for: Antibacterial and Antioxidant Activity of Synthetic Polyoxygenated Flavonoids
Source: Int J Mol Sci. 2024 May 30;25(11):5999. doi: 10.3390/ijms25115999 (PMC11172986; doi:10.3390/ijms25115999)
Supplement: Supplementary file 1 [file ijms-25-05999-s001.zip]

Archive with 1 entries (1 files):
- ijms-3022711-supplementary.pdf
